# Supplementary material for: Long-term follow-up of Chinese patients with methylmalonic acidemia of the cblC and mut subtypes
Source: Pediatr Res. 2024 Sep 21;97(6):2010–9. doi: 10.1038/s41390-024-03581-x (PMC12122358; doi:10.1038/s41390-024-03581-x)
Supplement: Supplementary file 1 — Supplementary information [file 41390_2024_3581_MOESM1_ESM.xls]

## Sheet: Table S1
Table S1. Summary of variations found in MMACHC Gene
No.	cDNA	Protein	Numbers of			Variation Frequency (%)	Reported Variant	Grade of Pathogenicity
			Alleles	Homozygous cases	Heterozygous cases
1	c.1A>G	p.M1V	37		37	1.42	Y	P
2	c.3G>A	p.M1I	1		1	0.04	Y	P
3	c.4G>T	p.E2X	1		1	0.04	N	P
4	c.58delG	p.G20Afs*56	1		1	0.04	N	P
5	c.57_58insT	p.G20Wfs*14	1		1	0.04	N	P
6	c.79C>T	p.Q27X	1		1	0.04	N	P
7	c.80A>G	p.Q27R	208	9	190	7.97	Y	P
8	c.81+1G>A	Splicing	13		13	0.5	Y	P
9	c.89G>A	p.W30X	1		1	0.04	Y	P
10	c.90G>A	p.W30X	1		1	0.04	Y	P
11	c.99delA	p.E33Dfs*43	1		1	0.04	Y	P
12	c.104T>G	p.L35W	1		1	0.04	N	VUS
13	c.125C>T	p.P42L	1		1	0.04	Y	VUS
14	c.146_154delCCTTCCTGG	p.48_50del	2		2	0.08	Y	VUS
15	c.178_179insG	p.D60Gfs*18	4		4	0.15	Y	P
16	c.180delCCG	p.D60E, R61X	1		1	0.04	N	P
17	c.194A>T	p.H65L	1		1	0.04	N	VUS
18	c.217C>T	p.R73X	83		83	3.18	Y	P
19	c.228_231delTGAC	p.D77Qfs*22	8		8	0.31	Y	P
20	c.269_270delTT	p.V90Efs*14	1		1	0.04	N	P
21	c.271A>T	p.R91X	1		1	0.04	Y	P
22	c.271dupA	p.R91Kfs*14	5		5	0.19	Y	P
23	c.276G>A	p.E92E	1		1	0.04	Y	P
24	c.276+2T>C	Splicing	3		3	0.11	Y	LP
25	c.276-279delAG	p.S93Pfs*11	1		1	0.04	N	P
26	c.276+149C>T	Splicing	1		1	0.04	N	VUS
27	c.277-5delTCCAGAGCCTCCCAGAGCTGCAGATAGAAA	Splicing	1		1	0.04	N	VUS
28	c.277-3_303delCAGAGCCTCCCAGAGCTGCAGATAGAAATC	Splicing	2		2	0.08	N	P
29	c.315C>G	p.Y105X	41		41	1.57	Y	P
30	c.321G>A	P.V107V	4		4	0.15	Y	B
31	c.328_331delAACC	P.N110Dfs*13	1		1	0.04	Y	P
32	c.331C>T	p.R111X	13		13	0.5	Y	P
33	c.349G>C	p.A117P	2		2	0.08	Y	LP
34	c.354G>C	p.Q118H	3		3	0.11	Y	LP
35	c.364insC	p.H122Pfs*17	1		1	0.04	Y	P
36	c.365A>T	p.H122L	21		21	0.8	Y	LP
37	c.365delA	p.H122Lfs*2	1		1	0.04	Y	P
38	c.374G>A	p.G125E	1		1	0.04	N	VUS
39	c.388_390delTAC	p.Y130del	1		1	0.04	Y	P
40	c.388T>C	p.Y130H	1		1	0.04	Y	P
41	c.393_395delACG	p.R132del	2		2	0.08	Y	LP
42	c.394C>T	p.R132X	81	3	75	3.1	Y	P
43	c.395_397delGAC	p.R132del	2		2	0.08	Y	LP
44	c.395G>A	p.R132Q	1		1	0.04	Y	LP
45	c.398_399delAA	p.Q133Rfs*5	8		8	0.31	Y	P
46	c.427C>T	p.Q143X	4		4	0.15	Y	P
47	c.428A>G	p.Q143R	1		1	0.04	N	VUS
48	c.430-2A>C	Splicing	1		1	0.04	Y	P
49	c.432_433insAT	p.S146Yfs*19	2		2	0.08	N	P
50	c.440_441delGT	p.C149Hfs*32	14		14	0.54	Y	P
51	c.440G>A	p.G147D	2		2	0.08	Y	P
52	c.445_446delTG	p.C149Hfs*32	44		44	1.69	Y	P
53	c.445_446insA	p.C149X	9		9	0.34	Y	P
54	c.445T>C	c.C149R	1		1	0.04	Y	LP
55	c.448_449delATinsCC	p.I150P	2		2	0.08	Y	LP
56	c.449T>G	p.I150R	1		1	0.04	N	VUS
57	c.452A>G	p.H151R	2		2	0.08	Y	LP
58	c.453_455delCCC	p.P151del	1		1	0.04	Y	LP
59	c.455_457delCCC	p.P152del	2		2	0.08	Y	LP
60	c.457C>T	p.R153X	1		1	0.04	Y	P
61	c.463_465delGGG	p.G155del	2		2	0.08	Y	LP
62	c.463G>C	p.G155R	1		1	0.04	Y	LP
63	c.464G>A	p.G155E	1		1	0.04	Y	P
64	c.467G>A	p.G156D	4		4	0.15	Y	VUS
65	c.471G>A	p.W157X	2		2	0.08	Y	P
66	c.481C>T	p.R161X	22		22	0.84	Y	P
67	c.482G>A	p.R161Q	159	11	137	6.09	Y	P
68	c.484G>A	p.G162R	1		1	0.04	Y	LP
69	c.485_487delGGG	p.G162del	3		3	0.11	N	VUS
70	c.534delA	p.K178Nfs*32	1		1	0.04	Y	P
71	c.538_540delCAT	p.H180del	1		1	0.04	N	VUS
72	c.540-547delTGACTGTG	p.D181Tfs*5	1		1	0.04	Y	P
73	c.541G>T	p.D181Y	3		3	0.11	N	VUS
74	c.559_570delGCTGACCGTATC	p.187_190delADRI	1		1	0.04	Y	VUS
75	c.561_572delTGACCGTATCGC	p.187_190delADRI	2		2	0.08	Y	VUS
76	c.565C>T	p.R189C	2		2	0.08	Y	LP
77	c.566G>A	p.R189H	1		1	0.04	Y	LP
78	c.566dupG	p.I190Yfs*13	1		1	0.04	Y	P
79	c.567dupT	p.I190Yfs*13	152	2	148	5.82	Y	P
80	c.567delT	p.I190Sfs*20	2		2	0.08	Y	P
81	c.568insT	p.A191Rfs*12	7		7	0.27	N	P
82	c.568delA	p.I190Sfs*20	1		1	0.04	N	P
83	c.569T>G	p.I190S	1		1	0.04	N	VUS
84	c.570insT	p.A191Cfs*12	2		2	0.08	N	P
85	c.599G>A	p.W200X	10		10	0.38	Y	P
86	c.600G>A	p.W201X	1		1	0.04	Y	P
87	c.606_641delinsCTT	p.W203_R214delinsF	2		2	0.08	N	VUS
88	c.609G>A	p.W203X	1134	201	732	43.43	Y	P
89	c.615C>A	p.Y205X	10		10	0.38	Y	P
90	c.616C>T	p.R206W	2		2	0.08	Y	LP
91	c.616delC	p.R206Gfs*4	1		1	0.04	Y	P
92	c.617G>A	p.R206Q	1		1	0.04	Y	P
93	c.626_627delTG	p.V209Dfs*35	11		11	0.42	Y	P
94	c.626dupT	p.T210Dfs*35	15		15	0.57	Y	P
95	c.634delC	p.Q212Rfs*79	2		2	0.08	Y	P
96	c.637G>T	p.E213X	3		3	0.11	N	LP
97	c.651_653delAGA	p.E217del	1		1	0.04	N	VUS
98	c.656_658delAGA	p.K220del	106	3	100	4.06	Y	P
99	c.658_660delAAG	p.K220del	262	14	234	10.03	Y	P
100	c.666C>A	p.Y222X	5		5	0.19	Y	P
101	c.668T>C	p.F223S	1		1	0.04	Y	VUS
102	c.689G>A	p.R230Q	1		1	0.04	N	VUS
103	E1	Deletion	13	1	11	0.5	Y	P
104	E2	Deletion	1		1	0.04	N	P
105	E1-E4	Deletion	2		2	0.08	Y	P
	Total		2611	244	2123	100

## Sheet: Table S2
Table S2. Summary of variations found in MMUT Gene
No.	cDNA	Protein	Numbers of			Variation Frequency (%)	Reported Variant	Grade of Pathogenicity
			Alleles	Homozygous cases	Heterozygous cases
1	c.-39-2A>G	Splicing	1		1	0.17	Y	LP
2	c.1A>G	p.M1V	1		1	0.17	Y	LP
3	c.29dupT	p.L10Ffs*39	1		1	0.17	Y	P
4	c.68C>G	p.S23X	1		1	0.17	Y	P
5	c.91C>T	p.R31X	5		5	0.85	Y	P
6	c.103C>T	p.Q35X	3		3	0.51	Y	P
7	c.217C>T	p.R73X	2		2	0.34	Y	VUS
8	c.260G>A	p.G87E	1		1	0.17	Y	LP
9	c.277C>T	p.R93C	1		1	0.17	Y	LP
10	c.278G>A	p.R93H	6		6	1.02	Y	P
11	c.288_289insA	p.P97Tfs*7	1		1	0.17	Y	LP
12	c.295A>C	p.M99L	2		2	0.34	Y	LP
13	c.322C>T	p.R108C	4		4	0.68	Y	P
14	c.323G>A	p.R108H	35	2	31	5.96	Y	LP
15	c.326A>G	p.Q109R	2		2	0.34	Y	LP
16	c.346G>A	p.V116M	3		3	0.51	Y	LP
17	c.349G>T	p.E117X	2		2	0.34	Y	P
18	c.360dupT	p.K121X	3		3	0.51	Y	P
19	c.389G>C	p.G130A	2		2	0.34	Y	VUS
20	c.398_399delGA	p.G133Vfs*6	1		1	0.17	Y	P
21	c.419T>C	p.L140P	3		3	0.51	Y	LP
22	c.421G>A	p.A141T	1		1	0.17	Y	LP
23	c.424A>G	p.T142A	15	1	13	2.56	Y	LP
24	c.428A>G	p.H143R	1		1	0.17	Y	LP
25	c.431G>A	p.R144H	2		2	0.34	Y	LP
26	c.433G>A	p.G145S	2		2	0.34	Y	LP
27	c.433G>T	p.G145C	1		1	0.17	Y	LP
28	c.437A>G	p.Y146C	1	1	1	0.17	Y	LP
29	c.441T>A	p.D147E	3		3	0.51	Y	LP
30	c.446A>G	p.D149G	2		2	0.34	Y	LP
31	c.454C>T	p.R152X	4		4	0.68	Y	P
32	c.457G>A	p.V53I	1		1	0.17	Y	VUS
33	c.467A>T	p.D156V	1		1	0.17	Y	LP
34	c.470T>A	p.V157D	1		1	0.17	Y	LP
35	c.482G>T	p.G161V	3	1	1	0.51	Y	LP
36	c.494A>G	p.D165G	7		7	1.19	Y	LP
37	c.496A>C	p.T166P	1		1	0.17	Y	LP
38	c.544_545insA	p.M182Nfs*29	2		2	0.34	Y	P
39	c.554C>T	p.S185F	1		1	0.17	Y	LP
40	c.556A>G	p.M186V	3		3	0.51	Y	LP
41	c.567T>G	p.N189K	1		1	0.17	Y	LP
42	c.569G>T	p.G190V	1		1	0.17	Y	LP
43	c.578T>A	p.l193N	1		1	0.17	Y	LP
44	c.581C>T	p.P194L	1		1	0.17	Y	LP
45	c.590C>A	p.A197E	1		1	0.17	Y	LP
46	c.599T>C	p.I200T	11	1	9	1.87	Y	LP
47	c.613G>A	p.E205K	3		3	0.51	Y	LP
48	c.626dupC	p.K210X	7		7	1.19	Y	P
49	c.655A>G	p.N219D	1		1	0.17	Y	LP
50	c.659A>T	p.N220V	1		1	0.17	Y	LP
51	c.682C>T	p.R228X	8		8	1.36	Y	P
52	c.683G>A	p.R228Q	2		2	0.34	Y	LP
53	c.693C>A	p.Y231X	3		3	0.51	Y	P
54	c.694A>T	p.I232F	1		1	0.17	Y	LP
55	c.699dupT	p.P234Sfs*11	1		1	0.17	Y	P
56	c.724A>T	p.I242F	1		1	0.17	Y	LP
57	c.729_730insTT	p.D244Lfs*39	70	6	58	11.93	Y	P
58	c.742T>A	p.Y248N	1		1	0.17	Y	LP
59	c.753G>T	p.K251N	1		1	0.17	Y	VUS
60	c.753+1delinsTGGTTATTA	Splicing	1		1	0.17	Y	P
61	c.753+3A>G	Splicing	4		4	0.68	Y	VUS
62	c.754-1G>C	Splicing	4		4	0.68	Y	P
63	c.755_756insA	P.H252Qfs*6	17		17	2.9	Y	P
64	c.788G>T	p.G263V	1		1	0.17	Y	LP
65	c.810_811dupGG	p.A271Gfs*12	2		2	0.34	Y	P
66	c.842T>C	p.L281S	1		1	0.17	Y	LP
67	c.860A>G	p.Y287C	1		1	0.17	Y	LP
68	c.861C>G	p.Y287X	2		2	0.34	Y	P
69	c.865A>G	p.R289G	1		1	0.17	Y	LP
70	c.912-2A>T	Splicing	1		1	0.17	Y	P
71	c.914T>C	p.L305S	28		28	4.77	Y	LP
72	c.917C>T	p.S306F	1		1	0.17	Y	LP
73	c.920_923delTCTT	p.F307Sfs*6	5		5	0.85	Y	P
74	c.925T>G	p.W309G	3		3	0.51	Y	LP
75	c.944dupT	p.Y316Lfs*11	1		1	0.17	Y	P
76	c.947A>C	p.Y316S	1		1	0.17	Y	LP
77	c.965T>A	p.M322K	1		1	0.17	Y	LP
78	c.967A>G	p.R323G	1		1	0.17	Y	LP
79	c.970G>A	p.A324T	2		2	0.34	Y	LP
80	c.975_976delTA	Splicing	1		1	0.17	Y	P
81	c.982C>T	p.L328F	2		2	0.34	Y	LP
82	c.987G>T	p.W329C	1		1	0.17	Y	LP
83	c.1009T>C	p.F337L	1		1	0.17	Y	LP
84	c.1038_1040delTCT	p.L345del	2		2	0.34	Y	LP
85	c.1061C>T	p.S354F	1		1	0.17	Y	LP
86	c.1084-10A>G	Splicing	1		1	0.17	Y	LP
87	c.1084-33_1084-30delCTTT	Splicing	1		1	0.17	Y	VUS
88	c.1105C>T	p.R369C	5		5	0.85	Y	P
89	c.1106G>A	p.R369H	35	1	33	5.96	Y	P
90	c.1107dupT	p.T370Yfs*22	1		1	0.17	Y	P
91	c.1138G>A	p.G380R	3		3	0.51	Y	LP
92	c.1141G>A	p.G381R	2		2	0.34	Y	LP
93	c.1142G>A	p.G381E	1		1	0.17	Y	VUS
94	c.1148dupA	p.S384Vfs*8	1		1	0.17	Y	P
95	c.1151C>T	p.S384F	1		1	0.17	Y	LP
96	c.1153_1154del	p.L385Afs*6	3		3	0.51	Y	P
97	c.1154T>G	p.L385W	2		2	0.34	Y	LP
98	c.1159A>C	p.T387P	5		5	0.85	Y	P
99	c.1208G>A	p.R403Q	4	1	2	0.68	Y	VUS
100	c.1233_1235delCAT	p.I412del	3		3	0.51	Y	P
101	c.1280G>A	p.G427D	18	1	16	3.07	Y	LP
102	c.1286A>G	p.Y429C	1		1	0.17	Y	LP
103	c.1295A>C	p.E432A	5		5	0.85	Y	LP
104	c.1330G>A	p.K444X	1		1	0.17	Y	P
105	c.1349A>G	p.E450G	1		1	0.17	Y	VUS
106	c.1359delT	p.G454Efs*6	1		1	0.17	Y	P
107	c.1399C>T	p.R467*	2		2	0.34	Y	P
108	c.1420C>T	p.R474X	1		1	0.17	Y	P
109	c.1445-2A>G	Splicing	1		1	0.17	Y	P
110	c.1514T>C	p.I505T	1		1	0.17	Y	LP
111	c.1530_1531insTT	p.R511Ffs*28	1		1	0.17	Y	P
112	c.1531C>T	p.R511X	4		4	0.68	Y	P
113	c.1540C>T	p.Q514X	1		1	0.17	Y	LP
114	c.1558_1560delAAG	p.K520del	1		1	0.17	N	VUS
115	c.1560+2T>A	Splicing	1		1	0.17	Y	P
116	c.1591delG	p.E531Nfs*7	1		1	0.17	Y	P
117	c.1595G>A	p.R532H	2		2	0.34	Y	B
118	c.1610T>A	p.L537Q	1		1	0.17	Y	LP
119	c.1630_1631delinsTA	p.G554X	12	1	10	2.04	Y	P
120	c.1631G>A	p.G544E	2		2	0.34	Y	LP
121	c.1663G>A	p.A555T	26		26	4.43	Y	P
122	c.1673C>T	p.A558V	1		1	0.17	Y	VUS
123	c.1677_1G>A	Splicing	22		22	3.75	Y	P
124	c.1677-5_1690delTTCAGATGTACAGTGGGAG	p.C560Nfs*11	1		1	0.17	Y	P
125	c.1678T>C	p.C560R	1		1	0.17	Y	LP
126	c.1679G>A	p.C560Y	2		2	0.34	Y	LP
127	c.1687G>C	p.G563R	1		1	0.17	Y	VUS
128	c.1690G>A	p.G564K	1		1	0.17	Y	VUS
129	c.1718T>C	p.F573S	1		1	0.17	Y	LP
130	c.1741C>T	p.R581X	9		9	1.53	Y	P
131	c.1777G>T	p.E593X	2		2	0.34	Y	P
132	c.1784_1785delAA	p.K595Rfs*11	1		1	0.17	Y	P
133	c.1790T>G	p.I597R	1		1	0.17	Y	LP
134	c.1807A>T	p.R603W	1		1	0.17	Y	VUS
135	c.1846C>T	p.R616C	1		1	0.17	Y	LP
136	c.1847G>A	p.R616H	1		1	0.17	Y	VUS
137	c.1850T>G	p.L617R	4		4	0.68	Y	VUS
138	c.1874A>C	p.D625A	1		1	0.17	Y	LP
139	c.1880A>G	p.H627R	4		4	0.68	Y	LP
140	c.1919A>T	p.D640V	1		1	0.17	Y	VUS
141	c.1943G>A	p.G648D	2		2	0.34	Y	LP
142	c.1956+1delG	Splicing	1		1	0.17	Y	P
143	c.1963C>T	p.R655C	1		1	0.17	Y	VUS
144	c.2009G>T	p.G670V	3		3	0.51	Y	LP
145	c.2011A>G	p.I671V	1		1	0.17	Y	B
146	c.2062G>T	P.E688X	3		3	0.51	Y	P
147	c.2080C>T	p.R694W	12		12	2.04	Y	P
148	c.2106delA	p.V704X	2		2	0.34	Y	LP
149	c.2107G>A	p.G703R	1		1	0.17	Y	LP
150	c.2125-2A>G	Splicing	1		1	0.17	Y	LP
151	c.2131delG	p.E711Nfs*47	3		3	0.51	Y	LP
152	c.2131G>T	p.E711X	1		1	0.17	Y	P
153	c.2150G>T	p.G717V	2		2	0.34	Y	P
154	c.2168G>A	p.G723D	6		6	1.02	Y	LP
155	c.2179C>T	p.R727X	1		1	0.17	Y	P
156	c.2206C>T	p.L736F	1		1	0.17	Y	LP
157	c.2216T>C	p.I739T	1		1	0.17	Y	LP
158	E13	Deletion	2		2	0.34	Y	P
159	E2_13	Deletion	1		1	0.17	Y	P
	Total		587	16	557	100

## Sheet: Table S3
Table S3. Clinical features influencing various poor prognostic manifestations in cblC-MMA and mut-MMA patients
Characteristics	cblC		p1	mut		p2
Poor outcomes	Y	N		Y	N
Male sex , No. (%)	650 (55.9)	206 (55.5)	0.9368	124 (57.9)	44 (52.4)	0.4584
NBS, No. (%)	271 (48.6)	287 (51.4)	<0.0001	53 (47.3)	59 (52.7)	<0.0001
Pre-treatment onset, No. (%)	782 (97.6)	118 (35.3)	<0.0001	183 (96.8)	25 (33.3)	<0.0001
Responsive to vitB12, No. (%)	843 (100.0)	346 (100.0)	NA	55 (36.2)	51 (66.2)	<0.0001
Deceased	Y	N		Y	N
Male sex , No. (%)	35 (55.6)	697 (55.5)	>0.9999	40 (55.6)	128 (56.6)	0.9803
NBS, No. (%)	10 (15.9)	548 (44.3)	<0.0001	12 (17.9)	100 (45.7)	<0.0001
Pre-treatment onset, No. (%)	37 (100.0)	725 (74.4)	0.0008	51 (100.0)	91 (61.5)	<0.0001
Responsive to vitB12, No. (%)	63 (100.0)	1152 (100.0)	NA	12 (46.2)	94 (46.3)	>0.9999
Ocular complications	Y	N		Y	N
Male sex , No. (%)	59 (58.4)	236 (54.4)	0.5327	4 (66.7)	52 (54.2)	0.8618
NBS, No. (%)	33 (33.0)	314 (72.9)	<0.0001	1 (16.7)	63 (67.0)	0.0401
Pre-treatment onset, No. (%)	89 (96.7)	164 (42.6)	<0.0001	6 (100.0)	36 (41.9)	0.0193
Responsive to vitB12, No. (%)	94 (100.0)	402 (100.0)	NA	3 (60.0)	57 (64.0)	>0.9999
Nephropathy	Y	N		Y	N
Male sex , No. (%)	14 (73.7)	217 (55.6)	0.1563	1 (50.0)	45 (52.3)	>0.9999
NBS, No. (%)	4 (21.1)	294 (76.2)	<0.0001	2 (100.0)	60 (71.4)	>0.9999
Pre-treatment onset, No. (%)	19 (100)	132 (37.8)	<0.0001	2 (100.0)	26 (34.2)	0.1259
Responsive to vitB12, No. (%)	19 (100.0)	390 (100.0)	NA	1 (50.0)	52 (65.8)	>0.9999
Anemia	Y	N		Y	N
Male sex , No. (%)	41 (61.2)	404 (57.4)	0.6359	13 (56.5)	65 (53.7)	0.9848
NBS, No. (%)	34 (51.5)	396 (56.5)	0.5001	10 (45.5)	70 (58.8)	0.3531
Pre-treatment onset, No. (%)	39 (92.9)	347 (60.2)	<0.0001	10 (90.9)	32 (39.0)	0.0035
Responsive to vitB12, No. (%)	62 (100.0)	661 (100.0)	NA	4 (18.2)	66 (57.9)	0.0015
Neurologic disorders	Y	N		Y	N
Male sex , No. (%)	396 (54.9)	207 (55.1)	0.9816	53 (53.5)	46 (56.4)	0.8104
NBS, No. (%)	184 (26.0)	289 (77.7)	<0.0001	25 (27.5)	59 (70.2)	<0.0001
Pre-treatment onset, No. (%)	466 (96.3)	114 (34.6)	<0.0001	27 (93.1)	15 (23.44)	<0.0001
Responsive to vitB12, No. (%)	655 (100.0)	350 (100.0)	NA	28 (32.9)	53 (67.9)	<0.0001
Language impairment	Y	N		Y	N
Male sex , No. (%)	184 (57.0)	262 (54.6)	0.5526	19 (63.3)	58 (53.2)	0.4352
NBS, No. (%)	69 (21.7)	314 (66.1)	<0.0001	11 (36.7)	64 (60.4)	0.036
Pre-treatment onset, No. (%)	275 (96.2)	209 (49.0)	<0.0001	23 (95.8)	46 (46.9)	<0.0001
Responsive to vitB12, No. (%)	293 (100.0)	441 (100.0)	NA	9/16 (36.0)	60 (60.6)	0.0469
Motor disturbance	Y	N		Y	N
Male sex , No. (%)	124 (53.9)	336 (56.1)	0.6259	19 (54.3)	60 (55.1)	>0.9999
NBS, No. (%)	43 (19.3)	349 (59.0)	<0.0001	10 (30.3)	70 (65.4)	0.0008
Pre-treatment onset, No. (%)	200 (97.1)	310 (58.2)	<0.0001	27 (93.1)	44 (46.3)	<0.0001
Responsive to vitB12, No. (%)	216 (100.0)	548 (100.0)	NA	8 (26.7)	63 (63.6)	0.0006
Abnormal neuropsychological test results	Y	N		Y	N
Male sex , No. (%)	136 (39.3)	210 (60.7)	0.6321	17 (60.7)	45 (52.3)	0.5785
NBS, No. (%)	61 (26.1)	289 (77.3)	<0.0001	9 (33.3)	59 (70.2)	0.0014
Pre-treatment onset, No. (%)	166 (97.1)	113 (34.4)	<0.0001	7/0 (100.0)	13 (20.6)	<0.0001
Responsive to vitB12, No. (%)	216 (100.0)	353 (100.0)	NA	10 (35.7)	51 (64.6)	0.0152
Abnormal MRI results	Y	N		Y	N
Male sex , No. (%)	241 (56.8)	229 (57.1)	0.9942	19 (47.5)	47 (52.8)	0.7132
NBS, No. (%)	107 (25.5)	294 (74.1)	<0.0001	8 (16.3)	62 (71.3)	<0.0001
Pre-treatment onset, No. (%)	271 (95.8)	133 (38.1)	<0.0001	19 (95.0)	14 (22.2)	<0.0001
Responsive to vitB12, No. (%)	391 (100.0)	373 (100.0)	NA	16 (34.0)	54 (65.9)	0.0009
Abbreviations: Y, Groups meeting the stated conditions; N, Groups not meeting the stated conditions.
p1 value: The differences of the corresponding items between cblC-MMA patients with and without prognostic symptoms; p2 value: The differences of the corresponding items between mut-MMA patients with and without prognostic symptoms.

## Sheet: Table S4
Table S4. The biochemical results before and after treatment of patients with different prognostic manifestations
	C3			C3/C2			uMMA			uMCA			Hcy
	(0.40～4.00 μmol/L)			(0.03～0.20)			(0.0～4.0 mmol/mol creatinine)			(0.0～0.8 mmol/mol creatinine)			(0.0～15 μmol/L)
	Before treatment	After treatment	p1	Before treatment	After treatment	p1	Before treatment	After treatment	p1	Before treatment	After treatment	p1	Before treatment	After treatment	p1
Poor outcomes
Y(cblC)	6.91 (4.67-9.92)	3.37 (2.25-5.04)	<0.0001	0.6 (0.40-0.92)	0.13 (0.09-0.19)	<0.0001	100.1 (36.42-253.00)	7.12 (2.8-18.15)	<0.0001	2.9 (1.12-6.88)	0.72 (0.095-1.585)	<0.0001	103 (65-157.6)	38.3 (27.37-51)	<0.0001
N(cblC)	6.17 (4.40-8.58)	2.60 (1.69-3.90)	<0.0001	0.52 (0.33-0.79)	0.1 (0.06-0.15)	<0.0001	78.86 (32.07-206)	3.12 (0.7-9.24)	<0.0001	2.19 (0.99-4.40)	0.37 (0-1.15)	<0.0001	97.45 (63.85-163)	30.16 (16.58-43.6)	<0.0001
Y(mut)	10.6 (7.59-17.55)	19.23 (9.74-27.22)	<0.0001	0.71 (0.54-1.06)	0.61 (0.44-0.81)	<0.0001	301.4 (145.6-752.7)	225.5 (67.71-528.4)	0.004	8.67 (3.5-20.88)	4.83 (1.96-10.71)	0.0004
N(mut)	6.94 (4.59-12.94)	4.65 (2.87-8.21)	0.0145	0.45 (0.31-0.72)	0.23 (0.13-0.44)	<0.0001	112 (20.1-269.1)	15 (6-110.5)	<0.0001	3.7 (1.40-7.28)	1.1 (0.44-2.76)	<0.0001
p2	0.0116	<0.0001		0.0025	<0.0001		0.3234	<0.0001		0.01	0.0004		0.7911	<0.0001
p3	<0.0001	<0.0001		<0.0001	<0.0001		<0.0001	<0.0001		0.0016	<0.0001
p4	<0.0001	<0.0001		<0.0001	<0.0001		>0.9999	<0.0001		<0.0001	<0.0001
p5	0.1382	<0.0001		0.5782	<0.0001		<0.0001	<0.0001		0.0901	<0.0001
Deceased
Y(cblC)	5.53 (4.04-8.06)	4.94 (2.48-6.97)	0.0078	0.72 (0.45-0.97)	0.39 (0.17-0.69)	0.1641	81.8 (43.5-192.4)	37.52 (9.61-95.66)	0.25	2.5 (0.7-5.25)	2.38 (0.5-4.8)	>0.9999	186 (141.7-214.2)	9.63 (6.76-196.9)	0.1703
N(cblC)	6.62 (4.62-9.51)	3.1 (2.01-4.77)	<0.0001	0.58 (0.37-0.89)	0.12 (0.08-.18)	<0.0001	93.19 (33.84-234.5)	5.6 (1.88-15.2)	<0.0001	2.67 (1.1-5.715)	0.62 (0-1.4)	<0.0001	100 (64.53-158.5)	36.5 (25-48.7)	<0.0001
Y(mut)	9.97 (7.17-14.15)	17.36 (10.71-24.82)	0.1262	0.66 (0.51-0.86)	0.60 (0.47-0.85)	0.4452	243.9 (134.4-454.7)	119.7 (75.51-295.7)	0.0874	13.4 (5.74-35.44)	6.3 (2.68-16)	0.1202
N(mut)	9.71 (5.93-16.52)	10.87 (4.55-25.54)	0.0316	0.63 (0.45-0.99)	0.49 (0.22-0.72)	<0.0001	253 (71-602.9)	116.6 (12.11-414.8)	<0.0001	5.55 (1.98-13.75)	2.81 (0.75-6.37)	<0.0001
p2	>0.9999	0.7526		>0.9999	0.001		>0.9999	0.0697		>0.9999	0.7257		0.0137	0.3874
p3	>0.9999	0.1814		>0.9999	0.3573		>0.9999	>0.9999		0.0192	0.0979
p4	0.0002	0.0129		>0.9999	0.9857		0.0488	>0.9999		0.0003	0.9816
p5	<0.0001	<0.0001		0.1162	<0.0001		<0.0001	<0.0001		<0.0001	<0.0001
Ocular Complications
Y(cblC)	7.41 (4.72-10.6)	3.12 (2.21-4.84)	<0.0001	0.63 (0.41-1.01)	0.11 (0.08-0.16)	<0.0001	94.15 (28.84-294.6)	4.3 (2-11.18)	<0.0001	4.02 (1.1-8.6)	0.49 (0-1.08)	<0.0001	97.8 (59.25-153.9)	35.35 (25.83-49.63)	<0.0001
N(cblC)	6.26 (4.41-8.74)	2.69 (1.76-3.98)	<0.0001	0.52 (0.34-0.82)	0.1 (0.06-0.15)	<0.0001	82.24 (31.51-210.8)	3.55 (0.87-9.55)	<0.0001	2.26 (0.97-4.50)	0.47 (0-1.2)	<0.0001	101.3 (66.58-163.3)	30.74 (18.65-30.74)	<0.0001
Y(mut)	13.59 (8.5-18.3)	8.60 (5.16-14.47)	0.625	0.83 (0.62-0.91)	0.30 (0.16-0.43)	0.0625	43 (38.63-866.4)	6.03 (0.38-119.8)	0.4	0.75 (0.3-1.2)	0.07 (0-2.41)	0.8
N(mut)	7.14 (4.63-12.59)	5.70 (2.87-10.75)	0.1789	0.48 (0.32-0.76)	0.24 (0.14-0.53)	<0.0001	120.4 (31.15-384.5)	17.02 (5.93-131.1)	<0.0001	4.13 (1.39-8.79)	1.22 (0.47-2.93)	<0.0001
p2	0.2481	0.2759		0.1373	0.968		>0.9999	0.2852		0.0287	>0.9999		0.6406	<0.0001
p3	0.3437	<0.0001		0.3962	0.5191		>0.9999	>0.9999		0.3956	0.0407
p4	0.2368	0.4073		>0.9999	0.4586		>0.9999	>0.9999		0.4271	>0.9999
p5	0.0527	<0.0001		>0.9999	<0.0001		0.7415	>0.9999		0.0237	<0.0001
Renal diseases
Y(cblC)	7.41 (6.21-8.77)	3.29 (2.57-4.16)	0.0419	0.56 (0.39-0.86)	0.13 (0.087-0.21)	<0.0001	52.33 (16.42-471.9)	4.10 (1.80-8.80)	0.0005	1.60 (0.82-6.11	0.62 (0.00-0.99)	0.0547	71.30 (40.10-142.70)	29.00 (27.00-46.12)	0.0085
N(cblC)	6.28 (4.44-8.71)	2.66 (1.71-3.90)	<0.0001	0.52 (0.34-0.84)	0.1 (0.06-0.15)	<0.0001	83.54 (32.42-209.0)	3.27 (0.70-9.64)	<0.0001	2.30 (1.00-4.57)	0.37 (0.00-1.15)	<0.0001	99.10 (63.95-164.40)	30.70 (17.95-43.60)	<0.0001
p2	0.1229	0.1303		0.6395	0.1373		0.7688	0.7706		0.7562	0.8512		0.281	0.2504
Anemia
Y(cblC)	6.45 (4.64-9.01)	2.76 (1.41-5.23)	<0.0001	0.61 (0.49-0.80)	0.11 (0.063-0.15)	<0.0001	84.3 (38.56-201.9)	6.02 (1.83-12.23)	<0.0001	1.98 (0.91-4.66)	0.67 (0.1-1.23)	0.0001	126.6 (75.72-179.3)	37.4 (27.1-53.4)	<0.0001
N(cblC)	6.36 (4.5-9.3)	2.88 (1.87-4.43)	<0.0001	0.54 (0.34-0.85)	0.11 (0.07-0.16)	<0.0001	85.94 (31.51-228.6)	4.63 (1.36-11.37)	<0.0001	2.6 (1-5.48)	0.51 (0-1.28)	<0.0001	100 (65-157.3)	35.4 (23.6-46.8)	<0.0001
Y(mut)	10.23 (7.38-15.1)	16.58 (12.54-32.09)	0.0063	0.69 (0.56-1.18)	0.7 (0.55-0.84)	0.1571	311.7 (132.3-741.5)	305.1 (64.86-574.6)	0.8077	8.70 (3.5-18.77)	5.74 (2.50-14.35)	0.4631
N(mut)	7.54 (4.85-13.39)	6.71 (3.59-18.15)	0.967	0.51 (0.34-0.82)	0.31 (0.15-0.61)	<0.0001	139.7 (40.03-408.1)	33.48 (7.54-192)	<0.0001	4.22 (1.45-11.6)	1.6 (0.5-4.63)	<0.0001
p2	>0.9999	>0.9999		0.6105	>0.9999		>0.9999	>0.9999		>0.9999	>0.9999		0.0305	0.0773
p3	0.462	0.0833		0.0563	0.236		0.4765	0.4777		0.3846	0.0313
p4	0.0126	<0.0001		>0.9999	<0.0001		0.0403	<0.0001		0.0048	<0.0001
p5	0.0033	<0.0001		>0.9999	<0.0001		0.0202	<0.0001		0.0233	<0.0001
Neurologic disorders
Y(cblC)	6.94 (4.68-10.08)	3.29 (2.17-5.00)	<0.0001	0.6 (0.4-0.91)	0.13 (0.09-0.19)	<0.0001	100.7 (35.51-251.4)	7.53 (2.7-18.95)	<0.0001	3.13 (1.2-7.09)	0.8 (0.05-1.61)	<0.0001	98.36 (64.13-152.5)	37.65 (27.13-50.53)	<0.0001
N(cblC)	6.2 (4.40-8.59)	2.62 (1.69-3.9)	<0.0001	0.51 (0.33-0.78)	0.1 (0.06-0.15)	<0.0001	78.82 (31.98-201.2)	3.24 (0.7-9.31)	<0.0001	2.16 (0.98-4.47)	0.40 (0-1.15)	<0.0001	98 (64-162.9)	30.19 (16.93-43.83)	<0.0001
Y(mut)	11.27 (7.39-17.31)	16.5 (7.77-26.45)	0.0051	0.71 (0.52-1.13)	0.59 (0.42-0.76)	<0.0001	324.1 (139.6-752.7)	235.2 (47.6-584.1)	0.0711	6.1 (2.22-16.85)	3.8 (1.18-7.82)	0.0073
N(mut)	6.94 (4.56-13.06)	4.65 (2.87-8.1)	0.0095	0.45 (0.30-0.73)	0.23 (0.13-0.44)	<0.0001	112 (22.5-265.2)	13.4 (6.05-108.8)	<0.0001	3.68 (1.37-6.97)	1.1 (0.37-2.63)	<0.0001
p2	0.0104	<0.0001		0.0091	<0.0001		0.3541	<0.0001		0.003	0.0002		0.8316	<0.0001
p3	0.0002	<0.0001		<0.0001	0.0012		<0.0001	<0.0001		0.1514	0.0005
p4	<0.0001	<0.0001		0.0061	<0.0001		<0.0001	<0.0001		0.0043	<0.0001
p5	0.1288	<0.0001		0.6112	<0.0001		>0.9999	<0.0001		0.1637	0.0001
Language impairment
Y(cblC)	6.92 (4.77-9.95)	3.41 (2.36-4.85)	<0.0001	0.59 (0.37-0.9)	0.15 (0.11-0.2)	<0.0001	103 (36.68-269.3)	9.58 (3.81-21.09)	<0.0001	3.04 (1.16-6.43)	0.83 (0.19-1.60)	<0.0001	88.35 (58.53-145.5)	41.35 (32.9-54.86)	<0.0001
N(cblC)	6.18 (4.37-8.59)	2.77 (1.77-4.15)	<0.0001	0.52 (0.34-0.81)	0.11 (0.07-0.16)	<0.0001	84.8 (32.15-207.1)	3.70 (1.00-10.01)	<0.0001	2.24 (0.97-4.79)	0.47 (0-1.2)	<0.0001	100 (63.8-160.4)	32 (19.8-46.1)	<0.0001
Y(mut)	11.67 (6.71-21.37)	11.94 (4.81-26.6)	0.8695	0.79 (0.60-1.21)	0.56 (0.26-0.76)	0.0023	305.1 (100.3-696.7)	233.3 (23.52-449.8)	0.0599	3.2 (1.39-7.62)	3.29 (0.74-5.35)	0.2334
N(mut)	7.74 (4.77-13.16)	6 (3-11.37)	0.2158	0.51 (0.32-0.83)	0.27 (0.14-0.53)	<0.0001	122.2 (32.91-289.1)	18.97 (6.29-143.4)	<0.0001	3.7 (1.39-10.14)	1.37 (0.5-3.53)	<0.0001
p2	0.0368	0.0002		0.2678	<0.0001		0.7833	<0.0001		0.1751	0.0015		0.2961	<0.0001
p3	0.2161	0.6592		0.0108	>0.9999		0.0481	0.1402		>0.9999	0.7828
p4	0.0047	<0.0001		0.1087	<0.0001		0.0078	<0.0001		>0.9999	0.0047
p5	0.0003	<0.0001		>0.9999	<0.0001		0.5119	<0.0001		0.0166	<0.0001
Motor disturbance
Y(cblC)	6.51 (4.26-9.71)	3.23 (2.33-4.90)	<0.0001	0.59 (0.41-0.92)	0.13 (0.10-0.2)	<0.0001	98.26 (33.43-271.6)	7.14 (3.16-20.45)	<0.0001	3.61 (1.54-7.85)	0.87 (0.18-1.71)	<0.0001	91.7 (59.91-134.3)	38.5 (27.88-51.4)	<0.0001
N(cblC)	6.41 (4.54-8.96)	2.91 (1.84-4.28)	<0.0001	0.53 (0.34-0.86)	0.12 (0.07-0.17)	<0.0001	82.77 (32.15-205.7)	4.69 (1.24-12.06)	<0.0001	2.2 (1.00-4.76)	0.52 (0-1.22)	<0.0001	97.45 (62.09-156.4)	35.05 (22.3-46.8)	<0.0001
Y(mut)	10.54 (6.81-17.41)	23.55 (10.23-37.81)	0.0013	0.86 (0.57-1.36)	0.66 (0.45-0.93)	0.0442	305.1 (112.1-624.2)	237.1 (104.3-457.1)	0.1032	4.68 (2.13-14.42)	4.3 (1.16-5.8)	0.0715
N(mut)	7.51 (4.73-13.26)	6 (3.08-13.11)	0.0993	0.51 (0.32-0.77)	0.26 (0.14-0.62)	<0.0001	118 (33.47-307.1)	18.9 (6.16-166.6)	<0.0001	3.18 (1.36-7.28)	1.22 (0.39-3.35)	<0.0001
p2	>0.9999	0.0233		0.421	0.0064		>0.9999	0.0008		0.005	0.0142		0.3791	0.0022
p3	0.2171	0.058		<0.0001	0.0287		0.0235	0.0137		>0.9999	0.1275
p4	0.0007	<0.0001		0.1	<0.0001		0.0053	<0.0001		>0.9999	0.0003
p5	0.0124	<0.0001		>0.9999	<0.0001		0.9401	<0.0001		0.225	<0.0001
Abnormal neuropsychological test results
Y(cblC)	7.3 (4.79-11.17)	3.08 (2.16-5.01)	<0.0001	0.67 (0.44-0.91)	0.13 (0.08-0.19)	<0.0001	103 (33.28-232.4)	5.9 (2.4-17.56)	<0.0001	3.4 (1-7.09)	0.7 (0-1.48)	<0.0001	93.19 (61.05-142.1)	36.6 (26.9-46.71)	<0.0001
N(cblC)	6.2 (4.42-8.56)	2.62 (1.70-3.91)	<0.0001	0.51 (0.33-0.79)	0.1 (0.06-0.15)	<0.0001	78.9 (32.13-206.6)	3.20 (0.7-9.38)	<0.0001	2.2 (1-4.515)	0.39 (0-1.15)	<0.0001	97.8 (63.8-163)	30.19 (16.73-44.4)	<0.0001
Y(mut)	11.27 (5.85-17.31)	14.91 (4.84-25)	0.2996	0.56 (0.49-0.85)	0.52 (0.29-0.66)	0.0116	278 (88.5-866.4)	140.7 (25.03-382.4)	0.0665	5.16 (1.76-10.11)	3.2 (1.19-6.77)	0.3289
N(mut)	7.13 (4.62-13.06)	5.18 (2.87-9.05)	0.0223	0.46 (0.31-0.75)	0.23 (0.13-0.47)	<0.0001	118 (20.1-279.4)	16.99 (6.15-113.5)	<0.0001	3.74 (1.40-8.14)	1.2 (0.47-2.875)	<0.0001
p2	0.0015	0.0016		0.0069	0.0001		>0.9999	0.0006		0.1102	0.0625		0.5601	0.0001
p3	0.2249	0.3685		0.2499	0.477		0.0211	0.126		>0.9999	0.1272
p4	0.1839	<0.0001		>0.9999	<0.0001		0.0078	<0.0001		0.4348	0.0001
p5	0.0852	<0.0001		>0.9999	<0.0001		>0.9999	<0.0001		0.0716	0.1272
Abnormal MRI results
Y(cblC)	6.85 (4.62-9.65)	3.33 (2.21-5.21)	<0.0001	0.6 (0.40-0.95)	0.12 (0.086-0.181)	<0.0001	106.5 (30.29-257.5)	7.6 (2.4-18.57)	<0.0001	3.13(1.1-7.47	0.82 (0.088-1.68)	<0.0001	105 (65-161)	37.54 (26.6-51.13)	<0.0001
N(cblC)	6.23 (4.40-8.65)	2.69 (1.71-3.97)	<0.0001	0.52 (0.34-0.83)	0.1 (0.06-0.15)	<0.0001	80.83 (32.13-206.4)	3.6 (0.8-9.38)	<0.0001	2.26 (1.00-4.6)	0.42 (0-1.16)	<0.0001	97.45 (63.95-162.2)	30.9 (18.65-43.98)	<0.0001
Y(mut)	11.53 (7.7-17.14)	21.08 (10.75-27.09)	0.0052	0.74 (0.52-1.13)	0.62 (0.47-0.82)	0.0034	484.6 (273.6-815.6)	210.8 (129.6-629.5)	0.0618	10.12 (3.88-38.51)	5.38 (2.27-10.86)	0.0385
N(mut)	7.14 (4.6-13.07)	5.07 (2.87-8.21)	0.0052	0.46 (0.32-0.72)	0.23 (0.13-0.44)	<0.0001	106.1 (20.1-279.4)	14.28 (6.22-110.7)	<0.0001	3.68 (1.40-6.92)	1.15 (0.42-2.78)	<0.0001
p2	0.1863	<0.0001		0.0263	0.0001		0.652	<0.0001		0.0347	0.0007		0.2423	<0.0001
p3	0.0009	<0.0001		<0.0001	0.0005		<0.0001	<0.0001		0.0136	0.0003
p4	<0.0001	<0.0001		0.0854	<0.0001		<0.0001	<0.0001		0.0003	<0.0001
p5	0.0843	<0.0001		0.463	<0.0001		>0.9999	<0.0001		0.1174	<0.0001
Abbreviations: C3, propionylcarnitine; C2, acetylcarnitine; uMMA, urine methylmalonic acid; uMCA, urine methylcitrate; Y, yes, cblC or mut patients meeting the stated conditions; N, no, cblC or mut patients not meeting the stated conditions.
p1: The differences of the corresponding metabolites levels before and after treatment; p2: The differences of the corresponding metabolites levels between Y(cblC) group and N(cblC) group; p3: The differences of the corresponding metabolites levels between Y(mut) group and N(mut) group; p4: The differences of the corresponding metabolites levels between Y(cblC) group and Y(mut) group; p6: The dif…

## Sheet: Table S5
Table S5. Frequency of five variant hotspots in the MMACHC gene in groups with different prognostic performances
Variants	c.609G>A	c.658_660delAAG	c.80A>G	c.482G>A	c.567dupT
Poor outcomes
Y, No. (%)	859 (45.31)	201 (10.60)	122 (6.43)	49 (2.58)	116 (6.12)
N, No. (%)	256 (34.50)	69 (9.30)	86 (11.59)	109 (14.61)	35 (4.69)
p	<0.0001	0.35	<0.0001	<0.0001	0.16
Deceased
Y, No. (%)	45 (35.7)	21 (16.7)	14 (11.1)	2 (1.6)	10 (7.9)
N, No. (%)	1070 (42.6)	249 (9.9)	194 (7.7)	156 (6.2)	141 (5.6)
p	0.14	0.023	0.17	0.032	0.24
Ocular complications
Y, No. (%)	94 (46.5)	18 (8.9)	8 (4.0)	2 (1.0)	15 (7.4)
N, No. (%)	314 (36.1)	77 (8.9)	93 (10.7)	118 (13.6)	39 (4.5)
p	0.0063	>0.9999	0.002	<0.0001	0.11
Nephropathy
Y, No. (%)	13 (34.2) 25	4 (10.5) 34	10 (26.3) 28	3 (7.9) 35	1 (2.6) 37
N, No. (%)	272 (34.9) 508	70 (9.0) 710	87 (11.2) 693	111 (14.2) 669	26 (3.3) 754
p	>0.9999	0.7695	0.0095	0.3437	>0.9999
Anemia
Y, No. (%)	56 (41.8)	19 (14.2)	9 (6.7)	3 (2.2)	10 (7.5)
N, No. (%)	563 (40.0)	131 (9.3)	139 (9.9)	119 (8.5)	65 (4.6)
p	0.71	0.091	0.28	0.0069	0.14
Neurologic disorders
Y, No. (%)	676 (46.9)	145 (10.1)	87 (6.0)	38 (2.6)	79 (5.5)
N, No. (%)	262 (34.8)	70 (9.3)	86 (11.4)	108 (14.3)	36 (4.8)
p	<0.0001	0.6	<0.0001	<0.0001	0.55
Language impairment
Y, No. (%)	325 (50.3)	67 (10.4)	40 (6.2)	8 (1.2)	32 (5.0)
N, No. (%)	347 (36.2)	83 (8.7)	107 (11.2)	131 (13.7)	44 (4.6)
p	<0.0001	0.26	0.0008	<0.0001	0.72
Motor disturbance
Y, No. (%)	225 (148.9)	53 (11.5)	29 (6.3)	18 (3.9)	25 (5.4)
N, No. (%)	485 (40.5)	132 (11.2)	122 (10.2)	118 (9.8)	55 (4.6)
p	0.0023	0.79	0.013	<0.0001	0.52
Abnormal neuropsychological test results
Y, No. (%)	207 (44.0)	52 (11.1)	29 (6.2)	10 (2.1)	25 (5.3)
N, No. (%)	263 (34.8)	69 (9.1)	87 (11.5)	109 (14.4)	35 (4.6)
p	0.0014	0.28	0.0018	<0.0001	0.59
Abnormal MRI results
Y, No. (%)	402 (47.4)	92 (10.9)	45 (5.3)	20 (2.4)	49 (5.8)
N, No. (%)	279 (34.8)	76 (9.5)	89 (11.1)	110 (13.7)	37 (4.6)
p	<0.0001	0.37	<0.0001	<0.0001	0.32
Abbreviations: Y, Groups meeting the stated conditions; N, Groups not meeting the stated conditions.
p: The differences of the corresponding items between patients with and without prognostic symptoms.

## Sheet: Table S6
Table S6. Frequency of five variant hotspots in the MMUT gene in groups with different prognostic performances
Variants	c.729_730insT	c.1106G>A	c.323G>A	c.914T>C	c.1663G>A
Poor outcomes
Y, No. (%)	52 (12.2)	27 (6.3)	29 (6.8)	25 (5.8)	7 (1.6)
N, No. (%)	16 (9.5)	8 (4.8)	6 (3.6)	4 (2.4)	19 (11.3)
p	0.39	0.56	0.17	0.091	<0.0001
Deceased
Y, No. (%)	20 (13.9)	12 (8.3)	5 (3.5)	12 (8.3)	0 (0.0)
N, No. (%)	48 (10.6)	23 (5.1)	30 (6.6)	17 (3.8)	26 (5.8)
p	0.29	0.16	0.22	0.043	0.0008
Ocular complications
Y, No. (%)	0 (0.0)	0 (0.0)	0 (0.0)	0 (0.0)	0 (0.0)
N, No. (%)	17 (8.9)	10 (5.2)	9 (4.7)	6 (3.1)	21 (10.9)
p	0.6	>0.9999	>0.9999	>0.9999	0.62
Anemia
Y, No. (%)	3 (6.5)	2 (4.4)	3 (6.5)	3 (6.5)	1 (2.2)
N, No. (%)	27 (11.2)	11 (4.6)	16 (6.6)	11 (4.6)	21 (8.7)
p	0.44	>0.9999	>0.9999	0.47	0.22
Neurologic disorders
Y, No. (%)	18 (9.6)	13 (6.9)	20 (10.6)	18 (4.3)	4 (2.1)
N, No. (%)	16 (9.3)	8 (4.7)	6 (3.5)	4 (2.3)	20 (11.6)
p	>0.9999	0.38	0.013	0.39	0.0004
Language impairment
Y, No. (%)	8 (13.3)	1 (1.7)	2 (3.3)	2 (3.3)	1 (1.7)
N, No. (%)	21 (9.6)	12 (5.5)	13 (6.0)	5 (2.3)	21 (9.6)
p	0.47	0.31	0.54	0.65	0.055
Motor disturbance
Y, No. (%)	5 (7.1)	3 (4.3)	7 (10.0)	3 (4.3)	0 (0.0)
N, No. (%)	24 (11.0)	11 (5.1)	10 (4.6)	6 (2.8)	22 (10.1)
p	0.49	>0.9999	0.14	0.46	0.0031
Abnormal neuropsychological test results
Y, No. (%)	4 (7.1)	4 (7.1)	5 (8.9)	3 (5.4)	4 (7.1)
N, No. (%)	16 (9.3)	9 (5.2)	7 (4.1)	4 (2.3)	19 (11.1)
p	0.79	0.53	0.17	0.37	0.61
Abnormal MRI results
Y, No. (%)	10 (10.0)	6 (6.0)	17 (17.0)	6 (6.0)	0 (0.0)
N, No. (%)	17 (9.6)	10 (5.6)	6 (3.4)	4 (2.3)	21 (11.8)
p	>0.9999	>0.9999	0.0001	0.18	<0.0001
Abbreviations: Y, Groups meeting the stated conditions; N, Groups not meeting the stated conditions.
p: The differences of the corresponding items between patients with and without prognostic symptoms.
